# Supplementary material for: Squat Jump and Bilateral and Unilateral Countermovement Jump Performance in Soccer Players 6 and 9 Months After Anterior Cruciate Ligament Reconstruction
Source: Medicina (Kaunas). 2026 Apr 23;62(5):807. doi: 10.3390/medicina62050807 (PMC13208932; doi:10.3390/medicina62050807)
Supplement: Supplementary file 1 [file medicina-62-00807-s001.zip]

Archive with 1 entries (1 files):
- medicina-4252757-supplementary.xlsx
