# Supplementary material for: Squat Jump and Bilateral and Unilateral Countermovement Jump Performance in Soccer Players 6 and 9 Months After Anterior Cruciate Ligament Reconstruction
Source: Medicina (Kaunas). 2026 Apr 23;62(5):807. doi: 10.3390/medicina62050807 (PMC13208932; doi:10.3390/medicina62050807)
Supplement: Supplementary file 1 [file medicina-62-00807-s001.zip › medicina-4252757-supplementary.xlsx]

## Sheet: Sheet1
Group	Squat Jump	Countermovement Jump	SL CMJ injured	SL CMJ non-injured
1	39.72	41.46	23.9	25.97
1	46.91	51.31	29.37	32.34
1	49.67	53.25	22.63	20.17
1	52.03	57.28	25.21	32.26
1	47.52	51.23	24.64	30.26
1	59.8	65.9	29.99	34.4
1	40.21	49.19	32.5	33.4
1	37.44	43.44	38.8	42
1	37.4	40.4	26.58	26.23
1	38.9	42.33	18.2	23.5
1	47.98	51.4	24.5	29.11
1	41.43	46.76	29.75	31.2
1	44.9	50.13	30.97	27.72
1	51.8	58.95	28.08	30.84
1	50.28	54.95	28.8	35.84
1	34.2	38.8	32.5	36.5
1	48.7	55.7	18.52	23.34
1	34.79	37.59	26.13	33.17
1	48.5	52.05	18.28	21.59
1	49.67	53.25	25.7	30.27
1	44	47.8	25.21	32.26
1	47.03	53.28	25	31
1	47.52	49.9	24.4	29.9
1	42.75	45.69	24.12	30.56
2	47.82	55.54	26.13	29.85
2	52.44	57.58	26.68	28.88
2	54.5	58.5	29.75	27.85
2	57	63.9	23.59	29.27
2	59.9	60.32	25.56	26.46
2	45.3	50.4	24.72	31.83
2	50.28	54.8	23.36	26.36
2	52.03	56.92	31.1	27.1
2	60	62	28.4	32.9
2	44.81	50.03	36.9	39.9
2	47.67	52.66	30.11	33.5
2	44.2	48.28	30.46	29.96
2	45.21	48.89	31.22	31.22
2	46.15	49.19	21.89	30.5
2	53.48	56.11	24.5	29.5
2	43.77	48.77	37.7	43.2
2	53.9	56.4	20.37	28.9
2	48	51.05	31.83	32.34
2	47.7	51.5	33.4	34.6
2	45.54	48.24	28.5	31.7
2	59.9	60.32	27	34.7
2	49.9	51.25	28.9	34.24
2	47.22	50.61	30.21	31.23
2	43.96	47.79	24.22	23.11
3	56.16	59	36.22	36.34
3	48.13	51.4	28.92	30.36
3	57.43	63.82	37.5	37.34
3	54	56.11	30.36	28.95
3	52.65	58.85	35.81	35.8
3	57	62.07	36.77	34.39
3	52.11	57.43	37.15	38.12
3	60	68.13	41.18	41.8
3	52.84	54	36.9	32.97
3	44.35	49.13	29.27	30.46
3	50.13	56.26	30.97	30.36
3	54.14	61.36	36.9	37.43
3	56.92	58.44	33.98	38.24
3	44.35	48.58	27.36	28.12
3	48.8	54.46	36.22	35.4
3	54.95	59.31	36.75	35.36
3	44.5	47.98	26.13	25.9
3	52.67	53.32	34.64	37.15
3	54.95	59.31	29.12	28.98
3	43.62	48.58	30.97	30.36
3	44.28	48.11	29.27	28.92
3	48.8	54.46	31.09	29.77
3	45	48	25.34	25.9
3	49.11	53.55	28.66	29.14

## Sheet: Sheet2
group 1	ACL 6 months
group 2	ACL 9 months
group 3	Control
